# Supplementary material for: Fe3O4-Filled Cellulose Paper for Triboelectric Nanogenerator Application
Source: Polymers (Basel). 2022 Dec 26;15(1):94. doi: 10.3390/polym15010094 (PMC9824807; doi:10.3390/polym15010094)
Supplement: Supplementary file 1 [file polymers-15-00094-s001.zip]

Archive with 1 entries (1 files):
- polymers-2078900-supplementary.pdf
